# Supplementary material for: Does Vaccine Confidence Mediate the Relationship between Vaccine Literacy and Influenza Vaccination? Exploring Determinants of Vaccination among Staff Members of Nursing Homes in Tuscany, Italy, during the COVID-19 Pandemic
Source: Vaccines (Basel). 2023 Aug 17;11(8):1375. doi: 10.3390/vaccines11081375 (PMC10458978; doi:10.3390/vaccines11081375)
Supplement: Supplementary file 1 [file vaccines-11-01375-s001.zip]

Archive with 1 entries (1 files):
- vaccines-2555101-supplementary.pdf
